# Supplementary material for: Elaidic acid suppresses hepatocellular carcinoma growth through modulating the production of intestinal Ligilactobacillus murinus-derived spermidine
Source: Int J Biol Sci. 2026 Jan 14;22(3):1542–59. doi: 10.7150/ijbs.122392 (PMC12839069; doi:10.7150/ijbs.122392)
Supplement: Supplementary file 2 — Supplementary table 1: the concentration of fatty acids in plasma of healthy individuals and HCC patients analyzed by targeted fatty acids metabolomics. [file ijbsv22p1542s2.xlsx]

## Sheet: 20HD Vs 20HCC
		HD	HCC		HD	HCC		HD	HCC		HD	HCC		HD	HCC		HD	HCC		HD	HCC		HD	HCC		HD	HCC		HD	HCC		HD	HCC		HD	HCC		HD	HCC		HD	HCC		HD	HCC		HD	HCC
fatty acids		C6:0	C6:0		C7:0	C7:0		C8:0	C8:0		C9:0	C9:0		C10:0	C10:0		C11:0	C11:0		C12:0	C12:0		C12:1	C12:1		C13:0	C13:0		C14:0	C14:0		C14:1	C14:1		C15:0	C15:0		C15:1	C15:1		C16:0	C16:0		C16:1	C16:1		C17:0	C17:0
1		0.230923	0.0388125		0	0		6.48085	0.0123766		0.41452	1.49038		0.554485	0.115231		0.00766848	0		1.40754	0.720675		0.0960775	0.104876		0.0781045	0.0357834		18.606	12.1538		0.625092	0.67846		2.98181	2.32301		0.10652	0.0737519		485.307	484.984		39.0597	71.6364		2.97886	2.41678
2		0.0254378	0		0	0		0.134663	0		0.387598	0.857665		0.204259	0.0971663		0	0		1.34253	0.70898		0.0770709	0.100911		0.0408545	0.0340876		12.6381	11.2714		0.453825	0.635847		2.218	2.20445		0.100733	0.0697007		474.301	436.819		32.6616	65.4227		2.61379	2.39367
3		0	0		0	0		0.120321	0		0.234919	0.519669		0.149244	0.092935		0	0		0.892393	0.660988		0.074926	0.0892366		0.0300584	0.026416		8.76835	9.48291		0.265364	0.504685		1.60676	1.37329		0.0870755	0.0693081		373.445	321.859		31.8036	37.6636		2.5596	2.34799
4		0	0		0	0		0.00518631	0		0.168722	0.390061		0.128892	0.0666469		0	0		0.784812	0.604196		0.0727857	0.0838334		0.0265334	0.0213609		8.55636	7.69991		0.262378	0.178876		1.4425	1.22869		0.0667539	0.0672365		373.314	316.172		28.3972	22.5061		2.55149	2.30197
5		0	0		0	0		0.00197802	0		0.141487	0.0754179		0.112941	0.0557869		0	0		0.598773	0.407248		0.0686489	0.0828858		0.025669	0.0210923		7.2138	5.49907		0.241318	0.162202		1.39058	1.19625		0.0667078	0.0669598		371.141	312.305		22.3349	19.6165		2.54179	2.26881
6		0	0		0	0		0	0		0.116417	0.0194706		0.108702	0.0508878		0	0		0.59027	0.373531		0.0557531	0.0475422		0.0253207	0.020983		6.63569	5.12024		0.235123	0.10028		1.38268	1.19417		0.065567	0.0667596		360.442	282.432		21.5039	17.9689		2.43589	2.13707
7		0	0		0	0		0	0		0.104399	0		0.070696	0.0256631		0	0		0.513273	0.315899		0.0481607	0.0289333		0.0243748	0.020269		6.55666	5.10522		0.147329	0.0994135		1.31973	1.17973		0.0631863	0.0664097		350.78	272.016		21.2396	17.7556		2.33271	2.11016
8		0	0		0	0		0	0		0	0		0.0636666	0.0126392		0	0		0.462404	0.270752		0.0476147	0.0228071		0.0228427	0.0197994		6.02628	4.88601		0.137635	0.0817198		1.22471	1.1325		0.0624427	0.0659794		333.929	270.161		18.7485	17.658		2.31126	2.08613
9		0	0		0	0		0	0		0	0		0.0583069	0.0107228		0	0		0.364864	0.251597		0.0445302	0.0221304		0.0225273	0.0193335		5.91194	3.95608		0.1274	0.0793333		1.22408	1.07448		0.0623199	0.0657695		288.592	259.422		18.1954	16.9083		2.27842	2.08042
10		0	0		0	0		0	0		0	0		0.0505711	0.0102722		0	0		0.361136	0.24355		0.0379083	0.0210356		0.0214141	0.019019		5.62922	3.93834		0.123111	0.0664185		1.15277	1.06748		0.0622779	0.0655846		286.959	255.255		14.1796	12.8595		2.25103	2.02309
11		0	0		0	0		0	0		0	0		0.0418566	0		0	0		0.293055	0.243218		0.0371387	0.0204566		0.0207924	0.0188596		5.26971	3.90349		0.119183	0.0577974		1.09194	0.961459		0.0622436	0.0650809		281.457	252.213		13.4255	12.4322		2.09892	1.9749
12		0	0		0	0		0	0		0	0		0.0388483	0		0	0		0.242558	0.23605		0.0360607	0.0171158		0.0200096	0.0184744		4.86514	3.87353		0.118125	0.0572061		1.09008	0.954135		0.0622038	0.0648851		279.974	244.579		13.4092	10.9844		2.07859	1.95311
13		0	0		0	0		0	0		0	0		0.032408	0		0	0		0.224358	0.214632		0.0321987	0.0168804		0.019939	0.0183626		4.61199	3.76753		0.107117	0.0549907		1.07554	0.950019		0.0618782	0.0641581		274.982	237.634		12.773	10.4009		2.05639	1.94507
14		0	0		0	0		0	0		0	0		0.0132497	0		0	0		0.22231	0.198616		0.0283033	0.0124812		0.0191595	0.0182759		4.53508	3.63883		0.0904174	0.0523107		0.984538	0.932464		0.0618757	0.063905		269.469	234.679		12.6613	10.0321		2.04856	1.8969
15		0	0		0	0		0	0		0	0		0.00830522	0		0	0		0.220946	0.18437		0.0267592	0.0123577		0.0185118	0.0181941		4.25877	3.59948		0.0872313	0.0515411		0.955187	0.832843		0.0618706	0.0637378		267.248	229.094		12.2295	10.0292		2.02795	1.83723
16		0	0		0	0		0	0		0	0		0.00393332	0		0	0		0.217449	0.170711		0.0226163	0.0112638		0.0184157	0.0176608		4.05465	3.56844		0.0809432	0.0513825		0.94656	0.708366		0.061802	0.0636513		266.921	227.5		11.8153	9.62991		1.9634	1.79678
17		0	0		0	0		0	0		0	0		0	0		0	0		0.200948	0.164237		0.0216625	0.00943466		0.0181789	0.0163762		4.01243	3.54836		0.0806402	0.0489435		0.901486	0.70666		0.0616895	0.0634435		251.739	224.334		11.6161	9.62039		1.94352	1.77716
18		0	0		0	0		0	0		0	0		0	0		0	0		0.186118	0.153893		0.0161245	0.00801304		0.0175601	0.0163722		3.70989	3.32965		0.0784858	0.041044		0.894643	0.660514		0.0614012	0.0632784		221.172	216.643		11.6083	9.57198		1.89467	1.74453
19		0	0		0	0		0	0		0	0		0	0		0	0		0.175229	0.150379		0.0156976	0.00658808		0.0173515	0.0162444		3.68474	3.1394		0.0760989	0.036587		0.867087	0.658119		0.0613093	0.0632111		214.931	206.791		11.0658	9.5214		1.85865	1.6499
20		0	0		0	0		0	0		0	0		0	0		0	0		0.158404	0.147738		0.014892	0.00631079		0.0153803	0.0148106		3.58874	2.96845		0.0754378	0.036013		0.863653	0.598889		0.0611889	0.0628338		211.019	199.993		11.0517	8.62051		1.77708	1.60161
[truncated: 52 more columns]

## Sheet: P and FC-20
fatty acids		P Value	(-log10 P value)	Fold Change
Elaidic Acid	C18:1T	0.0012	2.92082	2.10569
11-14 Eicosadienoic acid	C20:2	0.0029	2.5376	1.22522
Lignoceric acid	C24:0	0.0031	2.50864	1.31793
10-Heptadecenoic acid	C17:1	0.0048	2.31876	1.23509
11-14-17 Eicosatrienoic Acid	C20:3	0.0062	2.20761	1.28324
7,10,13,16,19-Docosapentaenoic acid	C22:5n-3	0.0069	2.16115	1.37043
Docosadienoic acid	C22:2	0.0086	2.0655	1.22486
Behenic acid	C22:0	0.0092	2.03621	1.22078
Pentacosanoic Acid	C25:0	0.0094	2.02687	1.10665
Arachidic acid	C20:0	0.0116	1.93554	1.18969
Linoleic acid	C18:2	0.0116	1.93554	1.14485
Nervonic acid	C24:1	0.0205	1.68825	1.24639
Gamma-Linolenic Acid	C18:3 GAMMA	0.0211	1.67572	1.64135
Heptadecanoic acid	C17:0	0.0211	1.67572	1.10558
Docosatetraenoic acid	C22:4n6	0.0221	1.65561	1.25124
Arachidonic acid	C20:4	0.0221	1.65561	1.23268
Cis-8,11,14-Eicosatrienoic Acid	C20:3 HOMOGAMMA	0.0263	1.58004	1.2779
cis-5.8.11.14.17-Eicosapentaenoic acid	C20:5	0.0308	1.51145	1.64307
Heneicosanoic acid	C21:0	0.0385	1.41454	1.15152
cis-11-Eicosenoic acid	C20:1	0.0394	1.4045	1.16392
