# Supplementary material for: Elaidic acid suppresses hepatocellular carcinoma growth through modulating the production of intestinal Ligilactobacillus murinus-derived spermidine
Source: Int J Biol Sci. 2026 Jan 14;22(3):1542–59. doi: 10.7150/ijbs.122392 (PMC12839069; doi:10.7150/ijbs.122392)
Supplement: Supplementary file 3 — Supplementary table 2: the tumor volume of xenograft subcutaneous mice treated with DMSO or EA. [file ijbsv22p1542s3.xlsx]

## Sheet: xenograft
Day6					Day9					Day12					Day15					Day18					Day21
DMSO	Length(mm)	Width(mm)	Volume(mm3)		DMSO	Length(mm)	Width(mm)	Volume(mm3)		DMSO	Length(mm)	Width(mm)	Volume(mm3)		DMSO	Length(mm)	Width(mm)	Volume(mm3)		DMSO	Length(mm)	Width(mm)	Volume(mm3)		DMSO	Length(mm)	Width(mm)	Volume(mm3)
1	10.05	6.69	224.899		1	9.83	9.65	457.697		1	12.26	10.55	682.284		1	15.98	11.53	1062.2		1	15.86	13.15	1371.28		1	16.92	14.43	1761.58
2	8.95	7.01	219.902		2	10.8	9.01	438.373		2	12.28	10.27	647.604		2	12.73	11.33	817.068		2	15.98	12.92	1333.74		2	17.52	14.01	1719.41
3	10.01	5.83	170.114		3	10.86	8.09	355.383		3	10.28	10.18	532.671		3	12.06	10.83	707.252		3	15.54	12.14	1145.14		3	16.86	14.24	1709.42
4	7.99	6.47	167.234		4	10.07	8.09	329.531		4	11.47	9.29	494.954		4	13	10.16	670.966		4	14.36	12.54	1129.07		4	16.69	13.74	1575.43
5	7.8	6.5	164.775		5	11.33	6.84	265.04		5	13.58	7.99	433.474		5	11.83	10.45	645.933		5	14.42	12.09	1053.87		5	17	11.38	1100.79
6	8.26	6.21	159.27		6	8.82	7.15	225.45		6	10.22	8.94	408.41		6	10.81	9.33	470.499		6	15.99	9.04	653.364		6	15.41	10.47	844.629
EA					EA					EA					EA					EA					EA
1	7.94	7.82	242.775		1	8.92	8.44	317.702		1	10.23	9.48	459.687		1	11.85	10.06	599.631		1	12.75	11.73	877.155		1	14.17	13.04	1204.74
2	7.5	7.15	191.709		2	10.67	7.68	314.671		2	10.45	8.64	390.044		2	12.1	9.85	586.986		2	12.29	11.29	783.267		2	12.44	11.35	801.276
3	8.57	6.44	177.714		3	9.26	8.06	300.781		3	11.08	8.23	375.24		3	10.75	9.64	499.497		3	11.08	10.66	629.541		3	11.23	11.05	685.606
4	7.16	6.8	165.539		4	9.02	7.65	263.936		4	9.23	6.88	218.448		4	9.37	7.96	296.849		4	9.21	8.21	310.396		4	12.1	9.85	586.986
5	7.58	6.6	165.092		5	8.15	7.51	229.83		5	7.67	7.29	203.808		5	9.41	6.97	228.573		5	10.37	7.62	301.064		5	10.45	9.11	433.634
6	8.73	5.95	154.532		6	9.67	6.6	210.613		6	7.47	7.11	188.812		6	7.65	7.02	188.498		6	6.85	7.45	190.096		6	8.22	8.03	265.016
